# Supplementary material for: Identification and Functional Analysis of Glutathione S-Transferases from Sitophilus zeamais in Olfactory Organ
Source: Insects. 2022 Mar 5;13(3):259. doi: 10.3390/insects13030259 (PMC8950995; doi:10.3390/insects13030259)
Supplement: Supplementary file 1 [file insects-13-00259-s001.zip]

Archive with 1 entries (1 files):
- insects-1447199-supplementary.pdf
